# Supplementary material for: In Vitro Antibiofilm Effect of N-Acetyl-L-cysteine/Dry Propolis Extract Combination on Bacterial Pathogens Isolated from Upper Respiratory Tract Infections
Source: Pharmaceuticals (Basel). 2023 Nov 14;16(11):1604. doi: 10.3390/ph16111604 (PMC10674846; doi:10.3390/ph16111604)
Supplement: Supplementary file 1 [file pharmaceuticals-16-01604-s001.zip]

Archive with 1 entries (1 files):
- pharmaceuticals-2657683-supplementary.pdf
